# Supplementary material for: A Computational Workflow to Predict Biological Target Mutations: The Spike Glycoprotein Case Study
Source: Molecules. 2023 Oct 14;28(20):7082. doi: 10.3390/molecules28207082 (PMC10609230; doi:10.3390/molecules28207082)
Supplement: Supplementary file 1 [file molecules-28-07082-s001.zip]

Archive with 1 entries (1 files):
- molecules-2646881-supplementary.pdf
